# Supplementary material for: Evaluation of an Active LF Tracking System and Data Processing Methods for Livestock Precision Farming in the Poultry Sector
Source: Sensors (Basel). 2022 Jan 15;22(2):659. doi: 10.3390/s22020659 (PMC8780220; doi:10.3390/s22020659)
Supplement: Supplementary file 1 [file sensors-22-00659-s001.zip]

Archive with 1 entries (1 files):
- sensors-1441836-supplementary.pdf
